# Supplementary material for: Feline Foamy Virus Transmission in Tsushima Leopard Cats (Prionailurus bengalensis euptilurus) on Tsushima Island, Japan
Source: Viruses. 2023 Mar 24;15(4):835. doi: 10.3390/v15040835 (PMC10146696; doi:10.3390/v15040835)
Supplement: Supplementary file 1 [file viruses-15-00835-s001.zip]

Archive with 1 entries (1 files):
- viruses-2240541-supplementary.pdf
